# Supplementary material for: Impact of In Vitro Digestion on the Digestibility, Amino Acid Release, and Antioxidant Activity of Amaranth (Amaranthus cruentus L.) and Cañihua (Chenopodium pallidicaule Aellen) Proteins in Caco-2 and HepG2 Cells
Source: Antioxidants (Basel). 2023 Dec 5;12(12):2075. doi: 10.3390/antiox12122075 (PMC10740650; doi:10.3390/antiox12122075)
Supplement: Supplementary file 1 [file antioxidants-12-02075-s001.zip]

Archive with 1 entries (1 files):
- antioxidants-2711459-supplementary.pdf
